# Supplementary material for: Emergence of Postharvest Strawberry Fruit Rot Caused by Penicillium citrinum in China and Its Whole-Genome Sequencing
Source: J Fungi (Basel). 2026 Apr 17;12(4):288. doi: 10.3390/jof12040288 (PMC13117804; doi:10.3390/jof12040288)
Supplement: Supplementary file 1 [file jof-12-00288-s001.zip]

Archive with 1 entries (1 files):
- jof-4266269-supplementary.pdf
